# Supplementary material for: Biofortified tomatoes provide a new route to vitamin D sufficiency
Source: Nat Plants. 2022 May 23;8(6):611–6. doi: 10.1038/s41477-022-01154-6 (PMC9213236; doi:10.1038/s41477-022-01154-6)
Supplement: Supplementary file 3 — Statistical source data for supplementary figures. [file 41477_2022_1154_MOESM3_ESM.xlsx]

## Sheet: Supplementary Fig. 1d
Yield per plant g
	WT	Mut#1	Mut#2	Mut#3
	1712.77	1536.68	1496.71	1503.74
	1835.06	1783.31	1622.76	1375.53
	1580.92	1758.79	1726.69	1631.19
	1477.8	1466.15	1635.41	1440.4
	1291.89	1773.69	1626.32	1444.45
Two-tailed t-test P value		0.4876	0.6885	0.3584
With Welch's correction		no	no	no

## Sheet: Supplementary Fig. 1e
Stigmasterol contents in leaf µg/g, dw
	WT	Mut#1	Mut#2	Mut#3
	121.966	86.3508	86.9792	108.301
	87.2596	110.521	86.6973	87.0069
	80.1123	100.932	92.8462	85.4174
	88.8402	117.047	94.6964	99.9597
	75.8952	99.7582	90.5909	92.8971
Two-tailed t-test P value		0.2459	0.9589	0.682
With Welch's correction		no	yes	no

## Sheet: Supplementary Fig.1g
ɑ-tomatine contents in immature green fruit µg/g, dw
	WT	Mut#1	Mut#2	Mut#3	Mut#4	Mut#5
	14202.8	8610.89	5723.64	11501.1	734.99	6517.02
	7907.3	7637.77	3932.51	510.55	1047.24	9325.58
	8973.93	4614.97	3921.47	5274.7	5243.26	6738.78
	8530.85	1798.09	3989.48	10067.6	1453.89	4459.12
	9535.91	4292.44	8162.5	518.85	1142.92	4906.26
	17861.3	4255.72	8084.19	659.54	3105.7
			14601.8	406.34	2990.57
			5550.54	783.37	8353.3
				718.51	15053.2
					3047.9
					6217.4
					3064.02
Two-tailed t-test P value		0.011	0.506	0.0044	0.0037	0.037
		*		**	**	*
With Welch's correction		no	no	no	no	no

## Sheet: Supplementary Fig.1h
Cholesterol contents in fruit µg/g, dw
	IMG						MG						Breaker						B+7
	WT	Mut#1	Mut#2	Mut#3	Mut#4	Mut#5	WT	Mut#1	Mut#2	Mut#3	Mut#4	Mut#5	WT	Mut#1	Mut#2	Mut#3	Mut#4	Mut#5	WT	Mut#1	Mut#2	Mut#3	Mut#4	Mut#5
	2.32245	5.59554	13.129	25.2358	17.0456	10.8932	1.9877	1.71749	2.39154	2.59562	3.13372	1.63738	2.64764	1.89341	4.53057	6.54296	2.80364	1.77973	3.69786	3.28002	6.97697	4.13441	2.04656	2.32668
	3.16223	3.59259	4.57061	3.11442	13.6991	14.1221	2.02401	2.18312	3.07231	2.34641	4.96403	1.66292	1.75022	1.79306	4.5992	2.47798	2.79739	1.89608	3.23316	2.8509	7.06353	3.95615	3.22442	2.91366
	2.93973	5.21228	4.99141	14.2647	11.544	10.0727	3.06249	1.50101	2.13537	2.61033	6.08373	1.66639	2.05092	3.87072	3.73926	3.32293	1.93404	1.99946	3.35906	3.46151	6.72376	2.97608	3.4208	3.04808
	10.852	2.79472	14.1606	30.1845	10.7743	8.58246	1.47197	2.99474	2.31465	2.56319	8.51465	3.02706	2.46023	3.76737	3.00122	3.25904	1.45084	2.54831	4.10642	4.0148	8.28728	4.59054	3.59817	3.16654
	7.41958	8.60899	18.8467	3.7785	9.68493	19.9252	1.5771	9.21384	1.81093	2.02806	7.29583	4.83877	2.20372	1.89565	4.4761	5.39891	1.1908	2.03657	3.54428	3.49472	8.10207	3.66119	2.60622	4.26733
	6.95545	4.6524	18.0537	2.64697	8.67411	22.5966	2.00283	6.66097	2.64459	2.93128	3.6542	1.84933	1.97928	3.13228	3.58494	5.87051	3.1566	2.05839	2.61531	3.89724	4.23057	3.29252	3.6621	3.62598
	10.745	4.17807	45.2595	1.4932	5.88136	29.832	2.71427	1.22986	2.22492	1.86407	3.5367	1.77184	1.85421	2.82238	4.40033	3.16522	3.76691	2.83216	2.47852	2.18391	4.08689	3.40429	4.38679	2.70535
	15.3203	4.39404	13.3448	2.55235	3.70282	37.6188	4.22688	1.20006	1.897	1.97162	4.82022	2.3348	2.9334	1.49207	9.4601	4.9921	2.55047	3.8829	2.85538	6.31636	6.00127	4.67964	3.9619	2.70111
	12.9655	9.53445	9.31261	3.77105	3.21466	19.1216	2.33941	2.40293	1.9402	2.09988	7.77457	2.06893	2.69836	2.7701	2.07423	2.36218	2.56503	3.05577	2.80154	3.61946	4.84757	2.6441	2.67934	2.64391
	6.2252	7.51131	5.76983	18.3971	2.37433	25.1897	2.0452	1.63509	2.81987	2.51648	6.3868	1.7819	0.869519	4.21173	2.35979	2.13481	1.48815	3.43201		6.58866	4.17457	5.42794	4.84957	2.42732
	1.87535	2.58523	9.38664	37.4759	1.92086	14.769	1.99548	3.72169	1.87675	2.23461		1.15133	1.12662	3.97905	1.95518	2.78006	1.99017	2.63845		4.44225	3.52069	3.70969	4.24697	7.87785
	6.31133	5.9231	15.4976	14.698	7.6849	10.9183	1.39502		1.36807	6.03028		1.83528	1.25159	3.6376	2.28759			3.62606		3.08173	4.69825	4.22503	4.12139	3.98243
	5.34164	4.91533	15.4023	33.6416	12.2408	6.75076	1.44647		3.90574	2.96231		1.7091	1.18571	2.76814	1.975			2.14823		5.73804	4.18738	4.10092	4.29084	7.54258
	1.93783	3.90894	22.6361	3.29863	9.92745	6.66693			3.36261			3.82362	1.6205	5.2458	1.50492			1.66004		6.46385	5.64039	2.35539	3.00622	5.68932
		15.5554	11.1862	18.9289	11.1198				1.68315			2.61741	1.30746		1.85177			1.60597		5.36491		2.40611	4.45609	6.4221
		18.8536	3.87938		12.2244				2.31534						1.77155					9.38141		2.54822
		13.1229							1.82143						2.246					6.09985		6.24679
		11.297							2.85344
		2.99878
Two-tailed t-test P value		0.8134	0.0141	0.0442	0.1952	0.0015		0.2567	0.4877	0.1889	0.0002	0.8248		0.0009	0.0098	0.0017	0.1057	0.021		0.0046	<0.0001	0.1328	0.1517	0.0998
			*	*		**					***			***	**	**		*		**	****
With Welch's correction		no	yes	yes	no	yes		yes	no	no	yes	no		no	yes	yes	no	no		yes	yes	no	no	yes

## Sheet: Supplementary Fig.2a
Relative expression to SlActin
	Gene	WT					Mut (1+2+3)															Two-tailed t-test P value
shared in both pathways	CAS	0.104626	0.0738165	0.134905	0.0868387	0.100907	0.0904866	0.0558545	0.0358306	0.0857653	0.148059	0.0971794	0.104249	0.139884	0.0935363	0.0766936	0.108265	0.0379724	0.111121	0.0632686	0.039458	0.403
	3βHSD2	0.0813728	0.0590585	0.0992548	0.0754728	0.0754279	0.0835318	0.0345272	0.0111889	0.0571796	0.165387	0.0852016	0.12557	0.114116	0.120161	0.0521144	0.082715	0.0264697	0.0626769	0.0411236	0.0390091	0.7181
	SDR	1.26261	1.33478	1.28682	1.20917	1.11491	1.17969	0.254394	0.150714	0.502606	2.56924	1.84547	2.10817	3.67438	1.98197	0.578237	2.07763	0.176333	1.49253	0.54373	0.245907	0.8582
	CPI	0.149338	0.103927	0.150897	0.115848	0.116945	0.0979181	0.0465958	0.0178376	0.091342	0.189637	0.103325	0.14234	0.178606	0.147137	0.0663663	0.10625	0.0302459	0.100885	0.0596664	0.0415523	0.1974
	CYP51	0.665042	0.567118	0.61349	0.628206	0.653099	0.619452	0.269969	0.123435	0.391052	1.05352	0.681753	0.986239	1.22042	1.09526	0.336452	0.782182	0.18849	0.494459	0.30759	0.273231	0.7021
	C-14R	0.0412898	0.0288876	0.0496636	0.0341835	0.0372537	0.0387122	0.0148372	0.0055204	0.0269435	0.0847926	0.0358699	0.0549943	0.075218	0.063198	0.0239036	0.0387336	0.0111922	0.0283345	0.015275	0.0146091	0.7024
	8,7 SI	0.290073	0.238044	0.282857	0.26338	0.281317	0.203408	0.0435768	0.0138368	0.123378	0.504433	0.245466	0.267002	0.520479	0.30408	0.0972036	0.298609	0.0255173	0.129731	0.0662469	0.0458958	0.089
Cholesterogenesis	SSR2	0.984184	0.564308	0.96116	0.644714	0.765574	1.01228	0.23881	0.113563	0.541321	1.52601	0.944349	1.20208	1.55024	1.20649	0.46985	1.16988	0.214307	0.557359	0.30584	0.271487	0.9015
	SMO3	0.947041	0.941986	1.27017	0.878003	0.968422	0.793188	0.391138	0.198345	0.705133	1.22103	0.901961	0.942619	1.78241	0.880183	0.584872	0.797959	0.228431	0.822174	0.439121	0.268681	0.1788
	SMO4	1.47865	2.04497	1.76219	1.78808	1.62234	1.55492	0.983494	0.382823	1.66292	2.32415	1.29462	1.78174	2.96517	1.34605	1.55342	1.74987	0.746943	1.592	1.15198	0.74471	0.1556
	C5-SD2	0.753287	0.581824	0.771245	0.594916	0.644889	0.812023	0.235183	0.0856529	0.397599	0.436841	0.706941	0.925702	1.2111	0.890767	0.378586	0.751063	0.14878	0.532851	0.314424	0.199442	0.1729
	7-DR2	0.209854	0.179639	0.302262	0.204931	0.201168	0	0	0	0	0	0	0	0	0	0	0	0	0	0	0	0.0005
Phytosterol biosynthesis	SMO1	0.0046483	0.0065909	0.0101859	0.0077645	0.0087185	0.0085779	0.0054717	0.0037202	0.0062598	0.0097555	0.0067842	0.0091373	0.007028	0.0129302	0.0064017	0.0065584	0.0041512	0.0083177	0.006809	0.0054839	0.7154
	SMO2	0.0944154	0.0934541	0.121738	0.0815141	0.164793	0.0700329	0.0727365	0.049556	0.0754111	0.174071	0.0785288	0.113195	0.0906019	0.0714774	0.133924	0.0904472	0.0623962	0.094286	0.0901564	0.103978	0.284
	C5-SD1	0.0185617	0.0108635	0.017613	0.0129295	0.013216	0.0101793	0.0074148	0.0056578	0.0101266	0.0178541	0.0081206	0.0122293	0.0066297	0.0125688	0.0089467	0.006187	0.0066933	0.0104911	0.0093381	0.0102017	0.02
	7-DR1	0.0264273	0.0233697	0.0311265	0.0201737	0.0230592	0.0222134	0.0141398	0.0092317	0.0225602	0.0284425	0.0201774	0.0240635	0.0297824	0.0256069	0.0167243	0.0185766	0.0088365	0.0176893	0.0135398	0.012384	0.0777

## Sheet: Supplementary Fig.2b
SlC5-SD1 relative expression to SlActin
	WT	Mut#1	Mut#2	Mut#3
	0.0185617	0.0101793	0.00812057	0.00618702
	0.0108635	0.00741484	0.0122293	0.00669333
	0.017613	0.00565776	0.00662973	0.0104911
	0.0129295	0.0101266	0.0125688	0.00933813
	0.013216	0.0178541	0.00894672	0.0102017
Two-tailed t-test P value		0.1239	0.0302	0.008
			*	**
With Welch's correction		no	no	no
