# Supplementary material for: Biofortified tomatoes provide a new route to vitamin D sufficiency
Source: Nat Plants. 2022 May 23;8(6):611–6. doi: 10.1038/s41477-022-01154-6 (PMC9213236; doi:10.1038/s41477-022-01154-6)
Supplement: Supplementary file 4 — ChemDraw data. [file 41477_2022_1154_MOESM4_ESM.zip]

Archive with 20 entries (18 files):
- Martin_ChemDraw_NPLANTS-210911782C/
- Martin_ChemDraw_NPLANTS-210911782C/Chemical structures_NPLANTS-210911782C/
- Martin_ChemDraw_NPLANTS-210911782C/Chemical structures_NPLANTS-210911782C/1-alpha,25-dihydroxyvitamin D3 (1α,25(OH)2D3).cdx
- Martin_ChemDraw_NPLANTS-210911782C/Chemical structures_NPLANTS-210911782C/24-ethylidenelophenol.cdx
- Martin_ChemDraw_NPLANTS-210911782C/Chemical structures_NPLANTS-210911782C/24-methylenecholesterol.cdx
- Martin_ChemDraw_NPLANTS-210911782C/Chemical structures_NPLANTS-210911782C/24-methylenecycloartanol.cdx
- Martin_ChemDraw_NPLANTS-210911782C/Chemical structures_NPLANTS-210911782C/24-methylenelophenol.cdx
- Martin_ChemDraw_NPLANTS-210911782C/Chemical structures_NPLANTS-210911782C/25(OH)D3.cdx
- Martin_ChemDraw_NPLANTS-210911782C/Chemical structures_NPLANTS-210911782C/7-dehydrocholesterol.cdx
- Martin_ChemDraw_NPLANTS-210911782C/Chemical structures_NPLANTS-210911782C/cholesterol.cdx
- Martin_ChemDraw_NPLANTS-210911782C/Chemical structures_NPLANTS-210911782C/cycloartanol.cdx
- Martin_ChemDraw_NPLANTS-210911782C/Chemical structures_NPLANTS-210911782C/cycloartenol.cdx
- Martin_ChemDraw_NPLANTS-210911782C/Chemical structures_NPLANTS-210911782C/delta 5,7 avenasterol.cdx
- Martin_ChemDraw_NPLANTS-210911782C/Chemical structures_NPLANTS-210911782C/delta5,7 episterol.cdx
- Martin_ChemDraw_NPLANTS-210911782C/Chemical structures_NPLANTS-210911782C/esculeoside A.cdx
- Martin_ChemDraw_NPLANTS-210911782C/Chemical structures_NPLANTS-210911782C/isofucosterol.cdx
- Martin_ChemDraw_NPLANTS-210911782C/Chemical structures_NPLANTS-210911782C/Previtamin D3.cdx
- Martin_ChemDraw_NPLANTS-210911782C/Chemical structures_NPLANTS-210911782C/stigmasterol.cdx
- Martin_ChemDraw_NPLANTS-210911782C/Chemical structures_NPLANTS-210911782C/tomatine.cdx
- Martin_ChemDraw_NPLANTS-210911782C/Chemical structures_NPLANTS-210911782C/vitamin D3.cdx
