# Supplementary material for: Biofortified tomatoes provide a new route to vitamin D sufficiency
Source: Nat Plants. 2022 May 23;8(6):611–6. doi: 10.1038/s41477-022-01154-6 (PMC9213236; doi:10.1038/s41477-022-01154-6)
Supplement: Source Data Fig. 1 — Statistical source data. [file 41477_2022_1154_MOESM5_ESM.xlsx]

## Sheet: Fig.1c
7-dehydrocholesterol contents in fruit µg/g, dw
	IMG						MG						Breaker						B+7
	WT	Mut#1	Mut#2	Mut#3	Mut#4	Mut#5	WT	Mut#1	Mut#2	Mut#3	Mut#4	Mut#5	WT	Mut#1	Mut#2	Mut#3	Mut#4	Mut#5	WT	Mut#1	Mut#2	Mut#3	Mut#4	Mut#5
	0.337164	60.0499	68.5891	91.451	22.3501	27.779	N.D	3.74927	2.0355	1.28384	4.44395	1.62147	N.D	2.69826	6.24904	3.97956	1.54361	0.772533	N.D	3.03279	2.33349	0.750176	0.790909	1.71074
	0.154101	41.8439	51.014	161.148	21.5121	26.8191	N.D	3.07203	1.62035	0.980092	3.34943	0.372134	N.D	2.10945	1.65107	0.650918	1.38573	0.633623	N.D	2.01682	1.06194	0.574059	0.787736	1.59447
	0.137615	28.9928	46.5303	23.1372	20.6006	6.12693	N.D	2.31821	1.46236	1.85893	2.71822	0.258351	N.D	1.60763	1.16729	1.53958	0.323298	0.371662	N.D	0.226821	0.719541	0.260058	0.721926	1.56212
	0.068619	24.9687	39.9001	21.0903	14.0948	4.7786	N.D	0.828716	0.980997	1.46131	2.65345	0.185587	N.D	1.51778	1.10081	1.12199	0.052175	0.139771	N.D	0.990287	0.715725	0.692718	0.507236	0.966973
	0.059388	11.5591	32.7328	2.88521	12.5232	43.284	N.D	0.379005	0.942496	1.03308	2.22933	0.198725	N.D	1.34833	0.710699	3.19649	0.042594	0.018699	N.D	0.868409	0.620739	0.446756	0.449348	0.401992
	0.051369	11.4927	18.4729	0.374879	11.4001	49.1281	N.D	0.198446	0.915302	0.184909	2.47414	0.261231	N.D	1.19143	0.706088	5.19793	1.81027	1.02944	N.D	0.776376	0.577485	0.553979	0.443769	0.380062
	0.03726	7.91807	15.788	0.140682	5.48579	48.0135	N.D	0.087138	0.728934	0.399881	1.97132	0.228397	N.D	0.733534	0.621018	1.12003	2.08177	1.37564	N.D	0.53374	0.575214	0.529307	0.435624	0.373208
	0.029566	7.78441	12.0098	0.131324	5.06249	62.7818	N.D	0.123616	0.698555	1.14444	2.04482	0.296262	N.D	0.718079	0.461593	2.25883	1.23052	0.233737	N.D	0.529872	0.515026	0.723001	0.389763	0.337022
	0.001105	7.12383	5.91706	0.124759	0.373578	35.4025	N.D	0.412786	0.577115	0.304427	2.96108	0.345117	N.D	0.685972	0.457262	0.69121	1.26789	0.222112	N.D	0.436391	0.504618	0.501314	0.340301	0.251617
	0.0655621	7.07472	3.62598	0.094823	0.064053	45.5502	N.D	0.976828	0.575131	0.927394	4.09288	0.224103	N.D	2.21775	0.355091	0.091171	0.212842	1.15311		0.378938	0.4882	1.42465	0.182963	0.221268
	0.0019488	6.02804	2.78987	116.326	0.057095	8.78097	N.D	3.02329	0.523088	1.11128		0.128675	N.D	2.85148	0.349909	0.386549	0.28509	0.969082		0.378463	0.464616	0.775694	0.932119	0.182756
	0	3.89216	0.877688	22.3072	15.3655	6.61162	N.D		0.373643	4.91636		0.205053	N.D	1.82165	0.293664			0.435353		0.37304	0.139935	0.638974	0.597096	0.545781
	0.0193167	2.91545	39.8894	145.325	17.7104	3.82575	N.D		0.284003	0.817343		0.158331	N.D	1.38597	0.208143			0.277979		0.31726	0.138911	1.12879	0.980638	0.182697
	0.0305353	2.80499	58.607	2.52053	21.8376	3.92969			0.197418			1.09063	N.D	3.0912	0.20073			0.0289615		0.231884	0.095303	2.14829	0.526549	0.115237
		1.77621	44.1304	19.275	12.8595				0.190667			0.745272	N.D		0.17999			0.0298768		0.225424		0.263324	0.64014	0.075822
		1.7576	126.164		16.7667				0.162668						0.063857					0.218748		0.300766
		1.66946							0.152572						0.041583					0.160451		0.303868
		1.19157							0.109147
		0.139312
Two-tailed t-test P value		0.004	0.0005	0.0167	<0.0001	0.0004		0.0079	<0.0001	0.0024	<0.0001	0.0016		<0.0001	0.0248	0.004	0.0022	0.0006		0.0017	0.0008	<0.0001	<0.0001	0.0013
*P ≤ 0.05; **P ≤ 0.01; ***P ≤ 0.001; ****P ≤ 0.0001		**	***	*	****	***		**	****	**	****	**		****	*	**	**	***		**	***	****	****	**
With Welch's correction		yes	yes	yes	yes	yes		yes	yes	yes	yes	yes		yes	yes	yes	yes	yes		yes	yes	yes	yes	yes

## Sheet: Fig.1d
7-dehydrocholesterol contents in leaf µg/g, dw
	WT	Mut#1	Mut#2	Mut#3	Mut#4	Mut#5
	18.4012	234.813	632.544	327.339	395.008	367.618
	10.6269	213.175	331.796	235.691	761.996	266.13
	10.8542	507.64	405.447	203.816	184.844	229.099
	22.9107	215.756	232.583	305.907	788.254	309.091
		398.469	262.462		733.429
Two-tailed t-test P value		0.0073	0.0074	0.003	0.0098	<0.0001
*P ≤ 0.05; **P ≤ 0.01; ***P ≤ 0.001; ****P ≤ 0.0001		**	**	**	**	****
With Welch's correction		yes	yes	yes	yes	yes
