# Supplementary material for: Biofortified tomatoes provide a new route to vitamin D sufficiency
Source: Nat Plants. 2022 May 23;8(6):611–6. doi: 10.1038/s41477-022-01154-6 (PMC9213236; doi:10.1038/s41477-022-01154-6)
Supplement: Source Data Fig. 2 — Statistical source data. [file 41477_2022_1154_MOESM6_ESM.xlsx]

## Sheet: Fig.2b
ɑ-tomatine contents in leaf µg/g, dw
	WT	Mut#1	Mut#2	Mut#3	Mut#4	Mut#5
	29641.2	11861.9	16008.1	17246.8	18464.2	17352
	22487.1	14518.5	18194.3	19710.7	22462.8	16000.8
	29437.6	21242.8	19111.4	16999.2	11860.1	15513.5
Two-tailed t-test P value		0.0376	0.0428	0.0462	0.0734	0.0376
*P ≤ 0.05		*	*	*		*
With Welch's correction		no	no	no	no	no

## Sheet: Fig.2c
Esculeoside A (peak area) in fruits at stage of seven days after breaker (B+7, red ripe)
	WT	Mut#1	Mut#2	Mut#3	Mut#4	Mut#5
	1.09145e+10	4.58641e+09	5.43292e+09	8.64048e+09	2.72374e+09	1.70638e+10
	1.96198e+10	4.03242e+09	3.92831e+09	4.35722e+09	6.96753e+09	2.23709e+09
	1.75794e+10	4.80016e+09	8.86105e+09	4.91439e+09	7.8131e+09	1.72111e+09
	9.85629e+09	5.82981e+09	5.74461e+09	3.51904e+09	4.42828e+09	4.21073e+09
	7.59321e+09	1.17415e+09	2.80467e+09	6.58908e+09	1.74967e+09	6.27664e+09
	6.7717e+09	6.25757e+09		2.64573e+09	1.01163e+10	2.58529e+09
				3.13416e+09	7.84402e+09	5.94648e+09
				8.26819e+09	6.00155e+09	1.30328e+09
					2.03775e+09	6.11423e+08
					6.63318e+09	9.27688e+09
Two-tailed t-test P value		0.0156	0.0286	0.0069	0.0065	0.0201
*P ≤ 0.05; **P ≤ 0.01		*	*	**	**	*
With Welch's correction		yes	no	no	no	no

## Sheet: Fig.2d
Cholesterol contents in leaf µg/g, dw
	WT	Mut#1	Mut#2	Mut#3	Mut#4	Mut#5
	137.141	209.076	291.74	202.274	256.727	245.401
	87.6259	300.328	172.708	189.081	382.948	196.285
	121.031	348.074	194.574	163.327	147.218	168.402
	140.442	130.218	179.824	194.396	273.548	207.404
		361.092	233.475		222.701
Two-tailed t-test P value		0.0256	0.011	0.0043	0.0194	0.0061
*P ≤ 0.05; **P ≤ 0.01;		*	*	**	*	**
With Welch's correction		yes	no	no	no	no

## Sheet: Fig.2e
7-dehydrocholesterol and vitamin D3 contents in control and UV-B treated leaves or fruit µg/g, dw
	Mut#2 leaf
		control				UV				Two-tailed t-test P value		With Welch's correction
	7-DHC	746.099	535.326	828.762	649.682	401.06	482.159	379.676	509.66	0.0128	*	no
	VD3	N.D	N.D	N.D	N.D	212.873	169.884	246.81	188.12	0.0012	**	yes
	Mut#2 Mature Green Fruit
		control				UV				Two-tailed t-test P value
	7-DHC	0.730065	2.40263	3.25554	3.2288	0.741887	0.629312	0.647768	0.44548	0.0559	ns	yes
	VD3	N.D	N.D	N.D	N.D	0.349482	0.27015	0.376507	0.29171	0.001	***	yes
	Mut#2 Red Ripe Fruit
		control				UV				Two-tailed t-test P value
	7-DHC	1.17999	1.36973	1.43096	1.30746	0.408965	0.392631	0.424119	0.456429	0.0002	***	yes
	VD3	N.D	N.D	N.D	N.D	0.174163	0.198599	0.254811	0.206944	0.0011	**	yes
										*P ≤ 0.05; **P ≤ 0.01; ***P ≤ 0.001
