# Supplementary material for: Biofortified tomatoes provide a new route to vitamin D sufficiency
Source: Nat Plants. 2022 May 23;8(6):611–6. doi: 10.1038/s41477-022-01154-6 (PMC9213236; doi:10.1038/s41477-022-01154-6)
Supplement: Source Data Extended Data Fig. 1 — Statistical source data. [file 41477_2022_1154_MOESM7_ESM.xlsx]

## Sheet: Source data
24-methylenecholesterol in fruit, peak area
	IMG						MG						Breaker						B+7
	WT	Mut#1	Mut#2	Mut#3	Mut#4	Mut#5	WT	Mut#1	Mut#2	Mut#3	Mut#4	Mut#5	WT	Mut#1	Mut#2	Mut#3	Mut#4	Mut#5	WT	Mut#1	Mut#2	Mut#3	Mut#4	Mut#5
	730949	385514	581982	978069	538086	887224	375275	295801	323215	442368	264531	452195	371012	301545	503231	575703	440586	458496	3.92323e+06	3.32543e+06	1.77489e+06	2.25057e+06	1.5314e+06	3.36021e+06
	637485	575363	425782	2.17911e+06	354073	756430	227136	289957	350404	324299	335166	537287	515742	352944	538214	328543	368597	658856	1.50488e+06	3.31014e+06	2.23624e+06	1.98925e+06	2.96718e+06	2.4992e+06
	466493	574053	378498	504216	984689	479773	353450	125167	328970	453823	348589	292562	699314	352721	770330	481755	350385	290485	1.84058e+06	3.41285e+06	4.42044e+06	1.18497e+06	1.44567e+06	1.43921e+06
	841818	589304	1.3046e+06	277226	410954	1.11459e+06	721214	252332	352074	520356	443844	303361	455145	333139	679972	530580	317179	511694	1.38696e+06	1.35512e+06	1.30674e+06	2.41905e+06	1.94628e+06	1.43152e+06
	836224	449510	449011	425891	249389	729193	340697	292060	264384	423226	411164	505156	472212	460071	613451	720064	489519	333359	930048	3.4405e+06	2.71917e+06	4.65404e+06	2.05395e+06	2.69105e+06
	1.18431e+06	570763	880487	454022	327005	1.46573e+06	356517	534783	201059	681237	322709	512289	510442	348218	636331	1.06282e+06	375532	468519	934903	3.84486e+06	2.67672e+06	2.74276e+06	1.76017e+06	2.17934e+06
	1.30635e+06	963973	773451	914462	366362	1.65424e+06	337965	447329	334335	456123	299105	759469	563733	405785	538825	714264	434027	390987	1.5194e+06	2.40936e+06	2.2768e+06	3.48225e+06	1.76228e+06	2.07389e+06
	1.12156e+06	508849	1.06856e+06	392865	320802	845631	433896	252532	233177	421737	320276	701812	503683	123546	673243	704481	451435	500140	1.45777e+06	2.43815e+06	2.86442e+06	1.92878e+06	1.61841e+06	1.61604e+06
	1.50655e+06	188952	1.1618e+06	290174	540757	667892	999862	400070	444959	447722	535078	370558	617701	398731	864426	618421	495698	703584	1.45676e+06	2.29516e+06	1.9033e+06	1.6074e+06	848720	2.23941e+06
	1.12007e+06	349016	1.18068e+06	747555	1.06685e+06	327864	569973	171903	412530	351557	383423	231960	551195	423089	616468	476835	340223	1.22136e+06		2.16873e+06	1.53662e+06	2.38771e+06	1.02961e+06	1.18356e+06
	504407	366386	792186	854216	794345	985251	514805	359206	648602	455524		261914	525372	412938	576269	500217	440074	948200		1.82108e+06	1.15329e+06	2.27919e+06	1.73971e+06	3.8505e+06
	528923	274105	1.35553e+06	2.29298e+06	535413	1.32179e+06	392990		295834	505244		246660	309833	481534	488628			783394		1.54017e+06	2.4085e+06	1.95465e+06	3.11306e+06	3.73816e+06
	326359	1.21405e+06	1.16024e+06	859918	439640	1.05349e+06	379297		262794	426361		602260	292749	471300	461890			475252		3.50677e+06	2.64329e+06	2.09752e+06	1.56053e+06	3.22012e+06
	341105	344907	1.14572e+06	344113	575462	1.37708e+06			436873			429943	319324	842246	586685			349784		2.73312e+06	4.40505e+06	470230	2.0019e+06	2.23452e+06
		160845	1.29011e+06	658800	849485				262787			547341	252348		342060			315080		1.81664e+06		1.64327e+06	1.0416e+06	3.01417e+06
		752870	987211		727692				228537						300365					1.52328e+06		1.44813e+06
		807257							221094						367341					1.65708e+06		5.44483e+06
		444567							222788
		519476
Two-tailed t-test P value		0.0139	0.3793	0.9735	0.0383	0.2806		0.0421	0.0403	0.9082	0.1424	0.8709		0.2949	0.0557	0.029	0.1675	0.2139		0.024	0.0661	0.1474	0.7515	0.0417
*P ≤ 0.05		*			*			*	*							*				*				*
With Welch's correction		no	no	no	no	no		no	yes	yes	yes	no		no	no	no	yes	yes		no	no	no	no	no
Campesterol in fruit, peak area
	IMG						MG						Breaker						B+7
	WT	Mut#1	Mut#2	Mut#3	Mut#4	Mut#5	WT	Mut#1	Mut#2	Mut#3	Mut#4	Mut#5	WT	Mut#1	Mut#2	Mut#3	Mut#4	Mut#5	WT	Mut#1	Mut#2	Mut#3	Mut#4	Mut#5
	3.32521e+06	2.61746e+06	4.26934e+06	4.7248e+06	2.43918e+06	4.18231e+06	4.45349e+06	2.20686e+06	2.92099e+06	2.3695e+06	1.94489e+06	3.21249e+06	4.31512e+06	1.8073e+06	4.8271e+06	2.86376e+06	3.44155e+06	3.60853e+06	1.31607e+07	1.25838e+07	8.28431e+06	8.17006e+06	5.66892e+06	8.92299e+06
	2.39821e+06	3.10862e+06	2.01636e+06	5.8291e+06	2.1432e+06	3.25569e+06	2.40783e+06	2.43974e+06	3.60772e+06	2.27248e+06	2.36285e+06	4.44011e+06	5.47635e+06	2.16989e+06	4.68832e+06	2.92894e+06	2.90084e+06	4.56887e+06	7.04016e+06	1.12753e+07	7.72871e+06	6.78845e+06	5.61709e+06	5.47262e+06
	3.29258e+06	1.06717e+06	3.08319e+06	2.36611e+06	3.74037e+06	3.17089e+06	3.59048e+06	751659	3.34228e+06	2.18497e+06	2.32106e+06	2.3564e+06	5.75586e+06	2.32997e+06	6.25039e+06	3.18005e+06	3.60362e+06	2.17952e+06	8.99159e+06	1.18171e+07	1.09146e+07	6.72923e+06	7.12494e+06	6.4357e+06
	4.33704e+06	2.89847e+06	5.20349e+06	2.44213e+06	1.87055e+06	4.35557e+06	5.3493e+06	1.52605e+06	1.5226e+06	1.966e+06	2.4614e+06	2.98444e+06	5.70844e+06	2.06814e+06	6.34976e+06	3.54574e+06	2.03731e+06	2.31119e+06	6.59173e+06	7.53193e+06	5.56443e+06	9.13085e+06	5.25524e+06	6.39278e+06
	3.0842e+06	1.87718e+06	4.22279e+06	2.95384e+06	2.72414e+06	6.40455e+06	2.28265e+06	1.9471e+06	1.61815e+06	3.04649e+06	2.7444e+06	4.16971e+06	2.80498e+06	2.13454e+06	5.4672e+06	3.1246e+06	2.26302e+06	2.46444e+06	4.53135e+06	1.17142e+07	1.32466e+07	9.68402e+06	6.30837e+06	1.06036e+07
	5.02635e+06	2.10058e+06	3.24847e+06	3.95012e+06	4.14977e+06	7.30026e+06	2.26592e+06	3.02593e+06	1.36455e+06	4.5007e+06	2.39906e+06	3.3918e+06	3.24096e+06	2.30705e+06	6.83326e+06	4.84623e+06	3.48676e+06	3.71181e+06	4.27081e+06	1.51659e+07	9.68571e+06	8.34219e+06	7.49226e+06	9.26923e+06
	5.15894e+06	3.16624e+06	3.47454e+06	2.45326e+06	4.31238e+06	3.95834e+06	3.71307e+06	3.44288e+06	1.40242e+06	3.25262e+06	2.64348e+06	5.92508e+06	2.97109e+06	2.18772e+06	7.02942e+06	3.56381e+06	4.26693e+06	2.81156e+06	7.10535e+06	1.17265e+07	1.29433e+07	8.98203e+06	6.83418e+06	7.30499e+06
	4.98107e+06	2.60743e+06	3.72589e+06	7.0475e+06	2.72451e+06	2.9853e+06	4.60126e+06	1.9234e+06	1.56563e+06	2.83846e+06	2.56542e+06	5.47946e+06	5035338	817710	6.55742e+06	4.2819e+06	2.27555e+06	3.8341e+06	6.49461e+06	8.80977e+06	9.84075e+06	8.17926e+06	5.50527e+06	6.23387e+06
	5.15265e+06	1.50697e+06	2.90386e+06	3.91025e+06	3.27906e+06	2.09789e+06	4.30241e+06	3.20879e+06	1.69774e+06	2.28729e+06	3.01138e+06	3.13853e+06	4.70872e+06	1.73279e+06	3.96771e+06	4.56481e+06	2.40715e+06	5.53552e+06	6.12809e+06	1.11442e+07	9.0514e+06	4.70352e+06	3.53997e+06	6.15322e+06
	4.58114e+06	2.19955e+06	4.08145e+06	4.59457e+06	3.85281e+06	2.1422e+06	4.20196e+06	965300	2.11995e+06	2.62836e+06	3.59368e+06	2.03497e+06	2.49566e+06	2.64962e+06	2.96107e+06	3.31185e+06	1.88412e+06	7.90224e+06		5.50079e+06	6.46523e+06	6.69093e+06	4.36556e+06	5.46043e+06
	1.61802e+06	2.95201e+06	4.72816e+06	9.89613e+06	4.49057e+06	5814124	3.83475e+06	2.12951e+06	1.83569e+06	3.23658e+06		2.99417e+06	3.43304e+06	2.48011e+06	2.60699e+06	5.74032e+06	2.58175e+06	6.56479e+06		3.71973e+06	5.87328e+06	4.98247e+06	6.6564e+06	1.09614e+07
	2.46344e+06	2.07523e+06	2.2249e+06	4.69796e+06	2.3376e+06	7.7168e+06	2.56197e+06		2.82904e+06	2.26812e+06		2.74343e+06	3.19429e+06	3215360	2.71918e+06			3.97368e+06		4.32522e+06	7.99563e+06	4.82657e+06	7.45801e+06	8.23269e+06
	1.95465e+06	2.20021e+06	4.0595e+06	5.38075e+06	2.47611e+06	4.17329e+06	2.49508e+06		2.87893e+06	3.31714e+06		5.07247e+06	2.87188e+06	2.48355e+06	2.71076e+06			2.28448e+06		7.25069e+06	7.32937e+06	6.17214e+06	5.49058e+06	1.31355e+07
	1.15208e+06	2.56797e+06	5.0063e+06	2.12194e+06	3.32017e+06	5.61338e+06			3.04873e+06			3.56842e+06	3.29708e+06	3.53909e+06	2.75824e+06			2.41012e+06		5.84236e+06	1.03948e+07	2.56639e+06	6.62571e+06	9.31644e+06
		2.14274e+06	5.62203e+06	4.40013e+06	3.31664e+06				2.26127e+06			3.65422e+06	2.63234e+06		2.94177e+06			2.40917e+06		4.96749e+06		6.04049e+06	4.87777e+06	9.09072e+06
		6.07322e+06	7.63829e+06		2.91352e+06				1760827						2.12356e+06					3.8574e+06		4.92207e+06
		6.8435e+06							3.24703e+06						2.57598e+06					3.90107e+06		1.16429e+07
		4.15743e+06							2.05249e+06
		4.6727e+06
Two-tailed t-test P value		0.3614	0.2298	0.1484	0.4416	0.0991		0.0018	0.0005	0.0376	0.0093	0.7469		0.0002	0.4091	0.9101	0.0185	0.867		0.4177	0.1052	0.8631	0.1297	0.3119
*P ≤ 0.05; **P ≤ 0.01; ***P ≤ 0.001								**	***	*	**			***			*
With Welch's correction		no	no	no	yes	no		no	no	no	yes	no		yes	no	no	no	no		no	no	no	yes	no
Stigmasterol in fruit, peak area
	IMG						MG						Breaker						B+7
	WT	Mut#1	Mut#2	Mut#3	Mut#4	Mut#5	WT	Mut#1	Mut#2	Mut#3	Mut#4	Mut#5	WT	Mut#1	Mut#2	Mut#3	Mut#4	Mut#5	WT	Mut#1	Mut#2	Mut#3	Mut#4	Mut#5
	4.12226e+06	3.48602e+06	3.71521e+06	7.01706e+06	5.71153e+06	5.53739e+06	5.18822e+06	1.99676e+06	4.64834e+06	2.91814e+06	3.65358e+06	4.57017e+06	5.10838e+06	2.40911e+06	6.64312e+06	4.18758e+06	4.77219e+06	4.02697e+06	2.02576e+07	2.3559e+07	1.63138e+07	1.41994e+07	8.96571e+06	1.36552e+07
	3.49704e+06	3.64471e+06	3.05421e+06	5.81513e+06	7.3968e+06	4.22819e+06	3.38988e+06	2.37547e+06	4.3101e+06	2.92531e+06	4.09648e+06	4.07026e+06	7.31791e+06	2.8673e+06	6.29255e+06	4.63934e+06	4.59672e+06	6.1822e+06	1.4561e+07	1.82929e+07	1.32681e+07	1.22491e+07	1.23484e+07	7.66256e+06
	3.39173e+06	1.99204e+06	4.18917e+06	3.16039e+06	7.40876e+06	5.00089e+06	3.83999e+06	1.29611e+06	4.38955e+06	3.2952e+06	4.50971e+06	3.16413e+06	5.67584e+06	2.34549e+06	9.51168e+06	5.09088e+06	5.52602e+06	2.64e+06	1.79151e+07	2.2816e+07	1.78865e+07	1.0234e+07	1.68738e+07	8.50403e+06
	5.32876e+06	4.69377e+06	3.26793e+06	3.51545e+06	4.96346e+06	5.09696e+06	6.17348e+06	1.77092e+06	3.01648e+06	3.68721e+06	5.16404e+06	5.34686e+06	7.49286e+06	2.46966e+06	8.80593e+06	5.38727e+06	3.98322e+06	4.15422e+06	1.52423e+07	1.40328e+07	1.04792e+07	1.43058e+07	9.51015e+06	8.33708e+06
	5.01947e+06	3.48254e+06	3.67251e+06	5.01699e+06	2.58934e+06	6.93763e+06	2.93686e+06	2.18498e+06	1.77677e+06	3.48152e+06	5.76392e+06	6.80833e+06	3.29213e+06	3.11907e+06	7.59618e+06	4.12143e+06	3.39307e+06	3.92532e+06	1.10661e+07	2.65217e+07	3.56402e+07	1.71035e+07	1.14684e+07	1.15283e+07
	6.65308e+06	3.59502e+06	4.92756e+06	6.33956e+06	3.1971e+06	8.6442e+06	2.86134e+06	5.91314e+06	2.37294e+06	6.98801e+06	5.59761e+06	5.27167e+06	4.04684e+06	3.00375e+06	8.76144e+06	6.269e+06	5.13284e+06	4.79445e+06	9.90987e+06	3.1869e+07	1.73935e+07	1.4065e+07	1.57836e+07	1.2725e+07
	6.79493e+06	2.34854e+06	4.22797e+06	4.95279e+06	3.23368e+06	6.57837e+06	4.11778e+06	7.96147e+06	3.17953e+06	4.32237e+06	4.76198e+06	5.86674e+06	3.774e+06	2.77313e+06	7.29275e+06	4.2019e+06	6.16201e+06	3.65844e+06	1.7363e+07	2.44538e+07	2.32268e+07	1.53846e+07	1.57098e+07	9.06097e+06
	8.06545e+06	4.19941e+06	3.33547e+06	7.26151e+06	2.12592e+06	5.21533e+06	5.10879e+06	1.81068e+06	2.48236e+06	4.51616e+06	5.13147e+06	5.31451e+06	7.30878e+06	1.22545e+06	1.00042e+07	4.56288e+06	4.24853e+06	4.85551e+06	1.5154e+07	1.85984e+07	2.28136e+07	1.2492e+07	1.21204e+07	8.94128e+06
	7.49777e+06	1.81071e+06	5.40012e+06	5.96937e+06	3.63487e+06	4.2745e+06	5.33388e+06	3.31862e+06	2.52546e+06	3.6106e+06	6.741e+06	4.3477e+06	6.79893e+06	2.07739e+06	5.16744e+06	6.55315e+06	4.55875e+06	6.65784e+06	1.45321e+07	2.15104e+07	1.68348e+07	7.94217e+06	6.93337e+06	8.97678e+06
	6.82793e+06	3.51729e+06	3.55182e+06	8.85928e+06	6.69907e+06	4.24487e+06	5.4344e+06	1.81896e+06	2.33964e+06	3.40867e+06	7.75058e+06	2875326	2.76494e+06	2.92477e+06	3.97345e+06	4.84246e+06	2.98928e+06	1.2066e+07		9.23842e+06	1.24409e+07	1.2442e+07	1.14103e+07	9.13466e+06
	2.7427e+06	2.44259e+06	3.2222e+06	9.88102e+06	6.20612e+06	7.71334e+06	4.967e+06	2.45547e+06	3.65819e+06	3.28126e+06		5.53672e+06	3.67444e+06	3.40076e+06	2.99426e+06	7.37158e+06	4.31935e+06	9.5994e+06		6.49017e+06	1.13576e+07	9.66473e+06	1.52664e+07	1.71692e+07
	3.62724e+06	1.89171e+06	2.45632e+06	6.99842e+06	7.62656e+06	9.28001e+06	3.45188e+06		2364404	2.90644e+06		5.01803e+06	4.67705e+06	4.64154e+06	2.78684e+06			6.65143e+06		6.74045e+06	1.52496e+07	8.79569e+06	2.01207e+07	1.18228e+07
	2.0046e+06	4.66494e+06	2.83256e+06	5.81965e+06	2.31481e+06	4.9188e+06	3.30797e+06		2.84812e+06	3.34199e+06		8.20872e+06	4.2079e+06	3.2811e+06	4.01339e+06			4.09436e+06		1.19646e+07	1.32121e+07	1.14792e+07	1.10399e+07	2.02807e+07
	1.93283e+06	2.72119e+06	4.58399e+06	3.0702e+06	3.90318e+06	6.62221e+06			3.00984e+06			6.0321e+06	4.39104e+06	4.57434e+06	4.04771e+06			3.74995e+06		8.22604e+06	1.64402e+07	3.90439e+06	1.26239e+07	1.44104e+07
		3.13635e+06	6.39622e+06	8.96676e+06	5.59122e+06				2.25469e+06			5.66584e+06	3.53264e+06		3.89756e+06			3.59926e+06		7.38876e+06		9.74873e+06	1.3459e+07	1.42407e+07
		1.16724e+07	4.77035e+06		3.05268e+06				1.83346e+06						3.15739e+06					6.31408e+06		8.64813e+06
		1.20747e+07							1.79438e+06						3.78342e+06					5.93376e+06		2.37217e+07
		9.3937e+06							1.61542e+06
		8.29508e+06
Two-tailed t-test P value		0.8921	0.1595	0.0898	0.8996	0.1016		0.076	0.0003	0.1956	0.0518	0.068		0.0004	0.2529	0.6401	0.4414	0.5755		0.8595	0.3549	0.0866	0.1317	0.0342
*P ≤ 0.05; **P ≤ 0.01; ***P ≤ 0.001									***					***										*
With Welch's correction		no	yes	no	no	no		yes	no	no	no	no		yes	no	no	no	no		yes	no	no	no	no
β-sitosterol in fruit, peak area
	IMG						MG						Breaker						B+7
	WT	Mut#1	Mut#2	Mut#3	Mut#4	Mut#5	WT	Mut#1	Mut#2	Mut#3	Mut#4	Mut#5	WT	Mut#1	Mut#2	Mut#3	Mut#4	Mut#5	WT	Mut#1	Mut#2	Mut#3	Mut#4	Mut#5
	1.3373e+07	1.6548e+07	2.19393e+07	2.20091e+07	8.75105e+06	1.51407e+07	2.29358e+07	1.56677e+07	1.55017e+07	1.73715e+07	1.26945e+07	1.41106e+07	2.45301e+07	1.86585e+07	1.83676e+07	2.1647e+07	2.99121e+07	1.39804e+07	2.65592e+07	2.38543e+07	2.28916e+07	2.37069e+07	1.84459e+07	2.0135e+07
	1.0932e+07	1.30507e+07	9.17877e+06	1.62745e+07	1.98474e+07	1.46776e+07	1.55462e+07	1.63303e+07	1.82967e+07	1.58261e+07	1.69265e+07	2.11949e+07	2.97012e+07	1.79813e+07	2.12913e+07	2.60744e+07	1.80833e+07	1.91583e+07	2.37689e+07	3.35751e+07	2.16277e+07	2.32024e+07	1.73414e+07	1.67433e+07
	1.90632e+07	1.01022e+07	1.41843e+07	1.51358e+07	3.21597e+07	1.61782e+07	2.08783e+07	5.45025e+06	1.58529e+07	1.69625e+07	1.67446e+07	1.2781e+07	2.85407e+07	1.94336e+07	2.53197e+07	2.09539e+07	2.16477e+07	1.77639e+07	2.48389e+07	2.77406e+07	2.44421e+07	2.18256e+07	1.83407e+07	1.87238e+07
	1.6791e+07	1.04072e+07	1.26774e+07	1.98951e+07	3.22188e+07	1.53773e+07	1.76008e+07	1.25361e+07	9.77928e+06	1.10537e+07	1.65421e+07	1.99343e+07	2.91132e+07	1.53315e+07	2.67087e+07	2.63601e+07	1.81249e+07	1.18198e+07	2.19569e+07	2.13023e+07	1.90276e+07	2.67605e+07	1.72353e+07	1.74549e+07
	1.31491e+07	1.46944e+07	1.11354e+07	2.14942e+07	2.55748e+07	1.26688e+07	1.63612e+07	1.4821e+07	1.01636e+07	2.24574e+07	2.03201e+07	2.77209e+07	2.14468e+07	15812701	2.2237e+07	2.52057e+07	1.63416e+07	1.38777e+07	1.51672e+07	2.73955e+07	3.39018e+07	3.0625e+07	1.79676e+07	2.67702e+07
	1.87812e+07	7.41366e+06	1.01024e+07	2.33431e+07	8.83227e+06	2.33773e+07	1.92653e+07	2.17283e+07	9.34215e+06	3.11424e+07	1.51634e+07	1.44764e+07	2.66427e+07	1.63482e+07	2.91206e+07	3.70821e+07	2.99801e+07	2.21754e+07	1.46239e+07	3.80351e+07	2.7915e+07	2.49238e+07	2.55443e+07	2.62872e+07
	1.67102e+07	1.05398e+07	1.2363e+07	2.42396e+07	1.12005e+07	2.713e+07	2.40769e+07	2.35603e+07	8.34833e+06	2.89495e+07	1.62212e+07	2.85132e+07	2.42811e+07	1.67165e+07	3.34984e+07	2.69842e+07	3.57827e+07	1.67492e+07	2.06922e+07	3.51179e+07	4.32452e+07	2.41285e+07	2.23242e+07	1.70161e+07
	2.1831e+07	1.47155e+07	1.5772e+07	1.90171e+07	1.14235e+07	1.83217e+07	3.34883e+07	1.32488e+07	1.16306e+07	2.44785e+07	1.6877e+07	2.54719e+07	1.37049e+07	5.1886e+06	2.9738e+07	2.70979e+07	1.75362e+07	2.04697e+07	1.8877e+07	2.74496e+07	3.30374e+07	2.6549e+07	2.00953e+07	1.76358e+07
	1.89566e+07	7.23634e+06	1.40052e+07	2.0768e+07	1.94442e+07	1.06473e+07	1.83866e+07	2.09684e+07	1.172e+07	2.02292e+07	1.88321e+07	1.5714e+07	1.80092e+07	1.28739e+07	2.57214e+07	2.71037e+07	1.76678e+07	27621514	1.86165e+07	3.29568e+07	3.16049e+07	1.70509e+07	1.432e+07	1.57771e+07
	1.94514e+07	1.41068e+07	1.36094e+07	2.24103e+07	1.96419e+07	1.0732e+07	2.31672e+07	6915058	1.03899e+07	1.88021e+07	2.33272e+07	1.044e+07	1.73248e+07	2.35452e+07	1.89409e+07	1.70585e+07	1.45264e+07	3.12968e+07		18741950	2.24661e+07	2.42876e+07	1.79084e+07	1.54488e+07
	5.81248e+06	1.3345e+07	1.93213e+07	2.42396e+07	2.44583e+07	2.00083e+07	2.22268e+07	1.67799e+07	9.39505e+06	2.54437e+07		1.84375e+07	1.59089e+07	1.86979e+07	1.46636e+07	2.32814e+07	1.8968e+07	2.41327e+07		1.006e+07	2.13754e+07	2.20814e+07	1.99497e+07	2.84699e+07
	1.05401e+07	1.49659e+07	1.19912e+07	2.30347e+07	8.53634e+06	2.63825e+07	1.77274e+07		1.8115e+07	1.76904e+07		1.68369e+07	1.70048e+07	2.27946e+07	1.50573e+07			1.72506e+07		1.39222e+07	2.73528e+07	2.18542e+07	1.95317e+07	1.95397e+07
	8.50044e+06	9.45796e+06	1.15539e+07	14601568	1.22406e+07	1.51097e+07	1.64536e+07		1.79299e+07	2.62989e+07		3.19406e+07	1.36481e+07	1.89354e+07	1.56672e+07			1.05435e+07		2.25602e+07	2.85599e+07	2.71768e+07	1.74502e+07	2.7499e+07
	1.26596e+07	1.89549e+07	1.56922e+07	1.20699e+07	1.28928e+07	1.99631e+07			1.72848e+07			2.18121e+07	2.21162e+07	2.58164e+07	1.22866e+07			1.26833e+07		1.46763e+07	3.26337e+07	2.31884e+07	1.82873e+07	2.35733e+07
		8.21733e+06	2.17598e+07	1.96798e+07	1.52189e+07				1.39156e+07			1.52672e+07	2.11471e+07		1.43948e+07			1.1863e+07		1.34916e+07		1.74022e+07	1.74399e+07	2.08858e+07
		2.06105e+07	2.04853e+07		1.24177e+07				1.10566e+07						1.18054e+07					1.35461e+07		1.73653e+07
		2.32871e+07							1.92007e+07						1.30586e+07					1.41612e+07		3.33052e+07
		2.07943e+07							1.6575e+07
		2.18752e+07
Two-tailed t-test P value		0.763	0.9912	0.0032	0.3277	0.1519		0.0205	<0.0001	0.7537	0.0728	0.654		0.0612	0.6301	0.0832	0.9524	0.1159		0.3772	0.0075	0.0762	0.2108	0.9023
*P ≤ 0.05; **P ≤ 0.01; ***P ≤ 0.001; ****P ≤ 0.0001				**				*	****												**
With Welch's correction		no	no	no	no	no		no	no	no	no	no		no	no	no	no	no		yes	no	no	no	no
Stigmasterol, campesterol, β-sitosterol and 24-methylenecholesterol in leaf, peak area
		Stigmasterol					Campesterol					β-sitosterol					24-methylenecholesterol
		WT	Mut#1	Mut#2	Mut#3		WT	Mut#1	Mut#2	Mut#3		WT	Mut#1	Mut#2	Mut#3		WT	Mut#1	Mut#2	Mut#3
		42816562	30423867	29516097	39320179		21561334	24749188	22884513	21194751		5.22658e+07	4.83204e+07	4.18716e+07	4.95326e+07		6.16818e+06	5.1365e+06	5.62502e+06	4.78222e+06
		30266994	39776741	31430976	30240685		16404791	28040675	25277511	22508304		3.62796e+07	5.60267e+07	4.99739e+07	4.11684e+07		4.33911e+06	6.56732e+06	6.14108e+06	4.36576e+06
		26838918	35751862	32361866	29442686		14717955	24061126	27764480	19289550		3.61611e+07	4.73918e+07	5.06945e+07	4.4236e+07		3.34647e+06	5.53033e+06	5.5659e+06	4.35785e+06
		30640598	41510021	33610583	35924783		20973364	28711490	29238268	25318768		4.51697e+07	5.66554e+07	5.17887e+07	5.24405e+07		4.60651e+06	6.11583e+06	6.45315e+06	5.33027e+06
		25665348	36261926	31237533	32797496		14118397	24613155	18541047	20604627		3.41886e+07	5.34356e+07	4.33935e+07	5.17167e+07		3.67351e+06	5.50645e+06	4.53927e+06	4.84652e+06
Two-tailed t-test P value compared to WT			0.1649	0.9071	0.5361			0.0017	0.0191	0.0536			0.0189	0.1306	0.1242			0.0408	0.0686	0.5695
*P ≤ 0.05; **P ≤ 0.01								**	*				*					*
With Welch's correction			no	yes	no			no	no	no			no	no	no			no	no	no
